# Supplementary material for: Exploring Genetic Determinants: A Comprehensive Analysis of Serpin B Family SNPs and Prognosis in Glioblastoma Multiforme Patients
Source: Cancers (Basel). 2024 Mar 10;16(6):1112. doi: 10.3390/cancers16061112 (PMC10968849; doi:10.3390/cancers16061112)
Supplement: Supplementary file 1 [file cancers-16-01112-s001.zip]

Archive with 1 entries (1 files):
- cancers-2871116-supplementary.pdf
